# Supplementary material for: Linking Acrosome Size and Genetic Divergence in an Inter-Oceanic Mussel from the Pacific and Atlantic Coasts: A Case of Incipient Speciation?
Source: Animals (Basel). 2024 Feb 21;14(5):674. doi: 10.3390/ani14050674 (PMC10930590; doi:10.3390/ani14050674)
Supplement: Supplementary file 1 [file animals-14-00674-s001.zip]

Archive with 7 entries (6 files):
- animals-2843316-supplementary/
- animals-2843316-supplementary/Figure S1.pdf
- animals-2843316-supplementary/Figure S2.pdf
- animals-2843316-supplementary/Table S1.pdf
- animals-2843316-supplementary/Table S2.pdf
- animals-2843316-supplementary/Table S3.pdf
- animals-2843316-supplementary/Table S4.pdf
